# Supplementary material for: TRPM8 as an Anti–Tumoral Target in Prostate Cancer Growth and Metastasis Dissemination
Source: Int J Mol Sci. 2022 Jun 15;23(12):6672. doi: 10.3390/ijms23126672 (PMC9224463; doi:10.3390/ijms23126672)
Supplement: Supplementary file 1 [file ijms-23-06672-s001.zip]

Archive with 1 entries (1 files):
- ijms-1737941-supplementary.pdf
